# Supplementary material for: Genetic diversity and variation of Chinese fir from Fujian province and Taiwan, China, based on ISSR markers
Source: PLoS One. 2017 Apr 13;12(4):e0175571. doi: 10.1371/journal.pone.0175571 (PMC5391013; doi:10.1371/journal.pone.0175571)
Supplement: S1 Text — (TXT) [file pone.0175571.s001.txt]

Dehua population
01101011110110101100100101101000100000100000001010011000000010000000010010101010101101010000011000010000010000010100001001001000001111010010100100001000010010100010000100111010000110001110001000000000001010001010100010011000111100110100010100111000000000001011100011
00011011100010101100000001101100001000110000001010011000100010100000010000111010101101010010011000011000001000010001001100011000001110010010001100001011000110100000000001101000000010101111001000000000001010000000100010111000101100110001010110111100010100000001000011
00001011110000101111101001101100100010110000001011011000100110000000010010100010101101001000011010010001000000111111101100011010001110011000000101111011010010100010100000110000010010001110001100000000001010000010100110111000101100110000011101110100010000001000000011
00111011101101101101100101001010100000100000001010011000000010101100010010101010101101100100011100010100010000010101001101001000001111011010100100101100010110101010100100111010010100001110001000000000000000000001100110011000101000111101010110111101010100001011100011
00100111001010101100100101100010100010110000001001011000100010100100010000100010111101001000011000010001010000111001101100011010001111011010000100001011010110100000100000110000011110101110001000000000000000000010100010111100101100111000010111111101000100001010100011
00111111101001101100100101001000001000110000001010011000000010100100010000111010101101001000011000010101000000010001001111111010001110010110000000001000110010100010000100110101001110011110001000000000000000000010100110111110101000111001010110010101010100001010001111
00111111101000011111100101101000000000100000001000011000000010101100010010101010101001000110011000010100100000010101001101011000001111011010100100001000010010101011010011111010011110011110001000000000000000000001100110111000101100111101011110111101000000001011101111
00011111100001101100100101101000000010110000001011011000000111010100010010101010101101001000011000010001010000011101011100011000001110011011001100001011010010100011000011110100011110011101011000000000000010001010100110111000111100010000010111011101100100001011000011
00101011101001101110010101101100000010110000101011011011100110100100010010101010101101100000011010010001100000010001001101011000011100011010000100001101010010100011001001110110011010101101001000000000000010000000000010111110101110110000010111010101011000111000101111
00110111001001100111000101101100000010110000001010000011101110000100010010101010101101000000011010010001010000111001101101011000001110011010000101001011011010100011000000100100011010101101001000000000000010000000110110111100101100110010010110110101000000111111100011
00011011101001101101010101101100000000110010010010011000100010100100010010101010100101000100010010010101000000110001001101011010001101011011000100001011010010100111000010110100011110001110001000000000000000011000100110111100111001110100000110110101100101111011100011
00100011101100111100100101101100000010110000101000010000100010000000010010100010100101000000010010010001010100111101001101011000001110011010010101001011011110100110000000110010001110101110000100000000011010001010100010111100101100110010110110111101000000001011110011
00101011010001010100100101101100100010110000101010001011100110000000010010101010101101001000010000010000000000010001101011111000001110111010010100001001010010100110000000110101001110101110001000000000000010011000100110111100101100110001011111011100000001111000100011
00101011100000010101100101101000010010110000000010001000100010100000010010101010100001001000001010010101010000010001001101011000001110011010001100001111010010100011000000110100100010101110000100000000000010000010100110111010111000110100010111011001000001111011000111
00001101010001101101100101101100000010110000000010011000100010100100010010110010101101001000010010010001000100011000001101111010001110011010000100000001111110100010000001110101011110001110011100000000000010000000100010110110101111110000010010111110101110101000110011
00111111010100000100100001101010000010110001001011011000101110010100011111110010101101001000010000010101000010110101001101111010001101011011001100001111011110111100100000110101010010001101001010000000010010001010100110111110101110110100010111110100000000101000110011
00111001010001101101010001101100000000110001001010101000100010100100000010101010001101001000010010010100000000110000101101101000001110011101011100001101011110100010000000111100011110001110001010000000000010010010100110111011101110110100010010101111000101001011000011
00101101100001101110100101101000000000100000101011001000100010000100010010100010111101000100011000010010010000111000101101011010001111011001011100000101011110101011000010110110000010101110000000000000000010001010100010111100101000110100010110101101000000101011000011
00101101100001110100100101101010001000110000001010011000101010101100010011111010101101001010010010010000100000010001101101111000001111011110000100001100011110100010000001110100000011001110001000000000010010001010100110111010101000110101010100111101000000001011100011
00001101100010101101100101101100000010110001001010111001100010100100010011110010101101000100010000010001000000110001001110011000001110011010001100001101010110100000100000110100111111001110001100000000010010001010100110111100111001110100010010111100000001001011000011
00101101100000101100100101101010101010110000001010011010101010100100000011110010101101000100010010010001000000110001001101001010001110011011110101101011010110100010100000111000000110001110001000000000000010000000100010111100111110100101010110110101000000011011000011
00101101100001011101100101101000001000110101001011011000100010000000010010100010101101100000011000010001000000110010001101001010001110011011111101111111110010100010100000110010000010101111001100000000000010011010100010111000101111110000110101101101010100001011000011
00101101010001000100100101101100000000110000001011001111100010100100110010100010100101000110011010010000000010110001001101001010001100011011111100001011011010100010100010110010110010001110000100000000000010011010100110111000101110010100110100110101000000101011110011
01010101010001100101100101101100000000110000010010011111100110101000000010110010101101001000011010010010000000010010001101001010111110011111111101101011011110100011010010110000010110001110001000000000010010001000100110111100101110110100010110011101000001001011100011
01001101110001101101000101101000001000110000010011101001100010100000010010110010101101100100011010010000010001110011101101001010001110011010001100001011111110100110101000100110001110001101001100000000000010010000100110111000101111110000010110111001100000011010100011
00101101110001101101100101100100001000110000111011011111100110010100010010101010101101000100010000010001000001111001101101001010001100011010001100001011011010100110100000110100011110001101001100000000000010000010100111011000111100110000010111101110100000011111100011
00000101010000100111000101101010000010100010001011011011101110010000010010110010101101001000011010010010010001111001101110001000001101011011101101001011010010100011000100111101100110101100001000000000000010101100100110111100111111110000010010110110000000001100100011
00101001100001101100010101001100010000110000001010011111100010000100010010110010101101000100011010010001000000010001101101001010001110010010011100000010011110100010100010101010000010001110001100000000010010011100101110111110111100110000010101101110100000001011100011
00101101010000010101000001101100010000110100001010011001100110100100010010110010101101000100011000010010000000010010001101001010001110010110010101001011010110101011011100111000000110011110010000000000000000001100100010111100111111110000010110111101000000001101100011
10101101110010101101100101101101001000110001011011111111100010100000110010110010101101100100010000010100000000110001101101001000001011011010000100101011000010101010100000100100001010001101011000000000000000001010100110011101101111110000010110111101100000001010100011

Liancheng population
00010011010011000110000001101000010100100000001011011010100110010100010110100110101110100000001001010000000000110010010101001010011100010010000100001100011110100010001001000000000001000110000000000000000000001001100110001000111010111110110110100110100000001001101010
00001011100101010110000100000010010000100000001010011001100110010100110110100110101111100010001001010000000000010010010101001000001100011000000100001001010011100010100101000000000001000100000000000000000000000000100010001000110111111110110110010110010000001100101011
00100011110100000100000001101010100010100000001011001011100110010000010110100110110111100000001001010001000000000000010000001000010110011000111100111001011110100110010001011110001101000110001000000001101000000001100110110110111110111110010010110110100100001001111011
00100011010011000110100111101010110010000011000010011000100110010110010110101010101111010000001100010001000000010101010101001000001110011000111100001001011010100101000001000100000101000100001000000001101010000000100010111010110111111000110010110110100000001000101011
00010011010011010100100101101010100010100010001010001011100111011000010110100010101110001000001100010001000000010011010101001000001100010000010100100101011110100001010001010010000000000111001000000000100010001000100010011000110010111110010111001100010001001000111111
00010101110011000110000101101010000000100000101010011000100111011000010010100110111110000100001101010001100000111010010101001000001100010001101010100111011110100011000001010000000001000111001100000000000010000000000010001010111010111100111111010101110001111100000011
00010001010011010100000111101100010000000100001010011011100110011100010010100110101111000100001100010001000000010010010101011000001100011000111100101001011111110100010001010010000001000110001000000000001010000000100010101000111010111100111110100110000100011001000011
00110101101011010100100001101010000010100000001011001111100110110100110110100010110111001000001001010001000000010010010101011000001100011000000100011001011011110101010001011010000100000111001000000000001010000000100010101000110010111110010110110110010001011010101011
00010101000011010100000101101010100000100100010010011011100111011010010110101010111111000000001110010001000000010011011011011000001110011011101101100101011110100011101001010100000101010100000100000000000010000000000010011000110010111100000110110110100000011010101011
00010101000011010100110101101010000010100010001010011001100111011010010110110110110111000100001100110001000000010011010101011000010110010010111100001111011111100110010001010010000001000110001000000000001000000000000010011000111010111110011010110111000100111001011011
00100101000001010100100001101010000100100000001010001111100110100110110110101010110111000100101101110001000000110010010101011000001101011000000101101111011110101001001001010000100001000110000000000000000000000000100010001000110010111110110111110110100000101001001011
00110111100011000101000001101010000000100000001010011011100110110001010110100010111110001000001101010011000000111010010101011000001110011010000101001110011110101011001001010100000011000110001000000000000000000000100010011000111010111100111011110110100100101100000011
00110111100011010100100101101010100000100100011010011111100110010101010110101010111110000100011001010001000000001111010101011000010110011010111100111110011110100010001001011110000001000110001100000000000010000000100010111000111010111110000011010101000100001001101011
00101101100011010110100001101000000000100010001010111111100110001110010010101010100110001000011100010001000000010011010101001010001100110110000100001001011011100111001001010110000011000100001100000001101010001000100110001000111010111001001110110110100101011010101011
00100011000000100100100001101010110000000010001010011001100110010100000110101010101011001000000110010101000000111110011101011010010110111010001001101101011010110110101001011100100010001110001000000000001010000010000010011000111010111111000111110010100100111001111011
00100011100010010110100101101011001000100100001010011111100110110100010110101010111110100000001100010001100000110010010101011000001110011010111100101001011111100110100101011110000001001110001000000000100010000010100010001000101010111100001001110010100101111001101011
01001101000000100100100001101010000100100010000010011011100111001001000010100010101110100000011101010001000000010010010101011000001110011010000101001101011110100110101001010110000001000110001000000000001010000000100010001000111010111000010001010010100100011001111011
11001111100001010100100001000110000000000010001010011011100111000101110110100010101110001000101100010001000001110011010101001000001100011010000100001001011110100110101001011110000000000110001000000000001010001001100110001000110010111100011010110110100100011001101011
00100011100001010110000101101010000100100010001001011011100010010001110110100010111110001000001101010001001000111110010101011000001100011010111100001001011011100110101001010100000001001100000000000000000010000000100110001000111010111000000101010010001100001001101011
01001001100001001100100011101010000000100010001010011100000010110000000110101010101110010000000000010001000000110010110101101010001110011010011100001101011110101010101001011000000000100110001000000000000010000001101110011000111010111000010011110110100010011001101011
00100111100011001100010001101001100000100000001010011010000011000101000110100010011110001000001100010100000000110010010111001010001110011010111111101101011111110110001001010000110001000111000000000000000010001000101010001001111110111111000101110010000000011000101011
00101111100000001110100101100100010000100011011011001011100110001010100110110010111110001000000000010001000001010001010101011001001110011010011100001101111110100100010001010110100001000110001000000000000000001000100110001000110010111111000010110110100000011001000011
00100101100000101110100001101000111000100101011010011011100111001000010110100110111110001000011000010001000001010010010101011000011100111010111100011001111010111010101001011110100011000110001000000000000000001000100010011010110110111001000110110110000000011010000011
00100111000010001110100011101000011000100000001010011011100111011010010110101110111110010000101101010001000000110010010101011010001100111010111110001101011111101010001001011100001011000100001000000000000000001000100110011001111010111100010010110101000100011010101111
00100111100000101100100101101000000010100010001001011111100111000000010110100010101010001000000100010001100000110011010101011000011110111010001100001001011010100110100101010010000001000100001000000000000000001010101111011000111010111011111010110010100100011000101011
01011101101010010100100111101001001010100100000010011001110111011000110110100010011110010001001101010001000000010010010101011000011110011010000100011001011010101110001001011110000001000100001000000000001010000100100110001000110010111100100011110110100100011000000011
00100111110010101100100001100101100000000000000000010101100111010010010110110010111110001010001101010001100000110011010101011010011110111000100010001101011110101011000001010100000001000100001000000000001010001000100111001001110010111010000110010110100010001010101011
00100001010010101100010101101000010010100100011010001101111111010000110110110000111110001000001001110001000000111111010101011000001110111010000101001001011110100011000001010010100001000110001000000000001010000100100111011000110010111010000110110110100100011010111011
00100111000000101100100101101001001100100000001010011100100011001000110110110010101110001000001100010000100000010011010111111000001110011010000100101001011011101110101001010110100001000100001100000000000010001000110110011000110010111110000110110100100100011000101011
00100111110000001111101001101000001100100100001011011100110011001000110010110010101110000000000101100001000000101110010111011010001110011100000100001111011010100111001001010010000011000110001000000000001010001000100110011010100010111100000010010011000000101000101011

Wuyi mountain population
00001011111100111100110101101000000000100001001000111001100010010000000000100010111101010000010001010010000100010000001101001000001100010100001100010010101110000000000011000000000000000111001100001000110110000100001000001001101001011000000001100010101011011001100011
00001011111100010100110101101101010001100000001010000000101010000100010010100010111101010100001001001000000100000000001101001000001100010000001010011010101110000100011111000000000000000111000100001010110010000100101000101001101001011000010001110010101011011001100011
00001010111100111110110101100011000000100000001010000000110110001000011010100010111101011001001000001000100000010011001001001000001110011001011000100010101110000011000000000010000000010111000000001000110110000001101000011001111001011000110001010000101011011001010011
11101010101000111110001101101100100000100000001000000000111010010000010100100010101101011000001000001010010000010011001100111000001100011000011110010010101110100011000011010010000000000110001100000000110110000000001000001001101001011000010001110010101011001001101001
00001011111100111110010101101001000000100000001000010001100110110000011000100010111101011001001100101000000100010001001001001000001101011011011111010010101110100110011111100000000000000111001100001000110110000001011000101101111001011000110101100010101011011001110011
11011011101000111100000101101000000000000001001000010000100110101101011010100010011101011001001001001010010000010011001101001010001110010100001001010010101110000100111110110000000000000111000100000000110010001000100000001001111001011000010011100010101011011011011101
10110111101000110110010101101100100000000000001010000000100110000001010110100010100101011100001100101001000000010001011001011010001110010000001001011010101110000100000011010010000010100111000110000000110110001001101000001001101001011000010001100010101011001001010111
00111011101000110111010101101000000010100000001000000000101010100100011000100010110101010100001100001001010000010001001101001000001110010001001110010010101110000010000011000000000000100111111000001000110110000001001000001001100101011000010001101000101011101001101001
10110101101100000110101100000000000000000000010000000001100101101100100000100011111000101011011000011101000001000100011010001010101110110000000000010010101000000100010011110010000001000111001000000000010110000000000000011011111001101000110011110011111110011001101101
01111010101000011100010101100000000000000001001010000001100110010000000010100010110101000101001000001000000000110001001101101001000110011000011100011010101110000010010011010001000000101111101000000000110010000010101000001001110011011000010001110011101011101001110011
01010011101100011100100101100000000000000010001011010011111010001110000010100010010101011101001001101000000000010011001101011001001110011000011110001010101110100010011011010001000000111111001000001000111010000001101000001001111001011010010001110100101011001001010101
01011000001000010100110101100001000001100000001000000011100110000011100110100010110101000101001001001001000000010110001001011001010100110101001010111010101110000010010011010010010000101111001100001000110110001001101000001011110101011000110011100000101011001001001001
00001010111100111100100101100000000001100100001010010010111110000010011110100010111101000101001100101000100100010011011001011001001110110101001011001010101010000100010011010000000000101111101100001000110110000000101010111001111011011001010001110010101011101001110011
00001101111000111100000101101000000001100000001010010011100110011000010000100010101101001101001100011010000100110011001001011001001110011000001011011010101110000001010001010010000010101111001100001000111010000001101000111001110101011101010001100100101011101001100101
00001101101000110110100101100100000001100000010000111001100110100000011110100010111001001110001000101010010100110010011001011001001100011001001100011010100110000010001001000010000010100111001110001000110110000001101000111001111011011101010001110011101011011001110101
00001100011000111110100101100100000001100000001101011001100010100100001110100010011101000101001000001010010100110011001001011001001110110001011001011010100110000110001011000010000010100110001100010000110110000000101000011011101011011000010010100010101011011001000011
00010110001000111100110101100100000001100010000011011011101010100100010010100010011101000101001000101000100100110001001001011001001100010001011101011010101110000010001011010010000010100110101100001000110110001001101000101001111011011000010001110111101011001001110101
01001110101000110100110101100000000000000000001011011011101010000101010010100010111101001001101001111010000000010011011001001000001101011000001001010110101010000001001111100010000000100111001000001000110110000101101000101011110111011000010011100010101011001001100101
10010110001000110100110101101000000000000001101011011011100010100011010010100010111101001101001000101110000000110001001100011000001110011000001001011010101110100110010011100001000000100111000100001000010110001010001000011101111011011000110011110010001011111001110010
10010110001000110101001101101000001000000001001010011011100111000110100010100010101101010111001000111000100101010011001101011000101110011000001001011010101010000110010111010010010001111111101000001000111110001000001000101101111011011000010001000010101011001101000101
10011110101000111110100101101000001000000010001001011001101010001000001110100010111101010101101000101001100100010011001101011000001110011000001001010110101110000100010011000010000000101111000100001000111010000001101000011001111011011000010001010010101011001001110101
00010110011000111111000101101000101001100001001011011001101010000111010010100010110101010101001000101010010000110001001101011000001110011000001000011110101010100110101111000010000000101111001110011000110110001101001000001001101011011000010001110010101011011001110101
10110101001000111100100101100000100101100001001001011000101010000010010010100010111101010101001100001010100000000001001101011001000111011001111101111010101010100011000011000010000010101111001000001000111110101101101010011011110011011001010000110010101011001010110011
10010101001000011100110101101000000000000010001010011000101010000001010010101010111101010101001000101001010000010001001101011001001101010101101000110010101010000010000011000001000000101111001000001000110010001101101000011101111011011100110001100010101011011001111101
00110011101000111100101101101100000000100001011011011001100110000011011110101010111101011011001000001010100001010001001001011001001110010101101100010010101110000010001011000010000000101111001000001010110110011001101010011001100111011100110001101010101011011001101011
11010111001000111100101101101000000100100001001011011001101111000000001100100010111101011001001000101000001100110001001101011001000110011000001000011010101010000111000011000001000001101111001100111011110010001101011000011001111001011010110001110010101011011001110101
11110111001001001111001101101101100101100000001010011001100110101100000000101010011101011000001101001011110000110111001101001000011111011000001101001010101110100100010011100001000000101111101000011000111010000000000000001001111011001001110101110010101011011101110101
01110011001000111110110101101010001000100001001010010011100111100001111110101010101101001011001001001010101100010101001001011000001110010000001001010010101010000110001011000010000010101111001000011000110110011001101000101101111011011011110111110010101011001001101101
00010111001000111100110101101110000010100001001010111011101011010000011110101010101101011001001100101010100000010001001101011000101101011010011001010010101010000100010011000010000000100111101000001000110110001101101000101001110011001101010001110010101011001001111101
01010101001000111100110101101110000100100001001011011101100011000001111110100010110101001101001100001010100000010001101101011000101111010101001101001010101010000101000011000010000000101111101100001000110110010101101010101001111011011000110001110010101011001001100011

Shouning population
01001011010001110110000101101000000000110000001010011000100110111100000010101010111101000101110010110001000100010011001010001000001100010110001100001101010011000000000001100110110010101100000000000010110110000100000010010010111010000001010100111100000000000101010011
11000011010000110110001001101010100000110001111110011000100110101110000010101010111101101101100011111010000100110111001011001010001110011010001100001011010011000000000101100110010010001101000000011000110110101010100100011010110010100100110110011100100000000111000011
01110011001001110110001001100010100000110000001010011000100110011101000010101010111101101101110010100010100100010110001011101000000110010010001100011101010111000010000101110110010010101100100000001010111010000000000100011010110011100101110110111100000001110111010011
01011011110001110100001001100010100000100000001010011000101110100110001010101011111101100001101011101010010000010111001011101010001100011110001101001101011011000000100101101010011110111110101000011010110111000000000000011010110110100100110011011100000000010110000011
01000011110001110110001101101010000000100001011011011000100110100100001010100011111101011101110011111001000111010001011011101010101100011011111100100111011011000000100101111010010000101110110000001010110010001100000010111011110010100000010111001100000000100101000011
00001010000001110110001101101010001000110001001011011000100110101100000010101010111101001101101111100001010000010001001011111000001111011011001101001101010111000010010011101110111111001110111000001010110110000000000010101010110100100100110011111100000001111110000011
01010011110111110110000011101010100010100001001010011000101110101001001010101010101101100100101011100001000110110001001011111000001110011011101111101101010111100010010101101110100011011101110000011010110110000100000000011110111001100100110110111100010000000110010111
01010011000001110110101101101110001010100100011010001000100011100100000010101010111101000101101011111001000100110001001011001000010111011010101100001011011111000010100101100010001010111101110100011000110110000100000000011010110001100100010110111100000000010101000111
10000111010001110110110101101000101000110000001001011000100110101100000010100010111101001101101101100101000110110011001011111010101111011010011110101010010111100010001001100010101010011110110000011100110110000000000000011010101001100101010010110100000001110101000011
01010011010001110100110011101100100000110001101010001000101010111100001010101010110101010101101011100011000100110001001011001000001100011011111100111011011111001000100011100110010010101100110000001000110111000100000000011010110001100101010111011100010001110101110011
01010111000001110110111101101010101000100001011001011000100111001100010010101010111101001101101001100011000111110111101011001000001100011010001100001001010011000001001001100010101010101100110000010010110010000100000000111110111001000000110110011100001000010101010111
00000011010011110110101001101010000010110010011010011000111110111100010010101010111101010001110010100011010110011001101011101000001100011010000101010101010111000000000101100001100010101010110010011010110110000100000000111010110100100100110010011101000001010101010011
00000011010011110110100011111010101001100101110000011000100110101000001010100010111101101101100010100001000100110001001011001000001110011011111011101011010011000010000001110010100011001100110000011000111010001100000000111010111010100100110010111101000001010101000011
10000010101001110100101111101010000000110101001010011000101011101101011010100010111101011101101000110001001000110010001011000110101111011000001001101011010011000010000001100110001010101101110000011010111010001000000110111010111000100010110111011100000001111101010111
01010111001011110110101101101010001000100101011001011000111010101101010010101010111101001101101001100001100100110010001011001010101111111010111111111011010011000010001001101110100110011010110001010010111010000100100110111010110011100010010110111100000001111100000011
01001011001011110100101111101010100000110101101011011000111010111100000010100010111101101101100011100001001000011011001011111010100100011010011100111001010011000000001001100001000010101101110000011010110111001100000000111010110011100100000111011110010000010101010111
01010111001011110110101101101011001000110100001010011000110110001101010010100010111101010101101011100011000100110110011011101001001100011010111110100111010011100010000011101001000110101010110000011010110110001100000010111010110100101010100110111000000001001101110011
01010111001011110110101011100011001000100001001111011000101110101110001010101010111101001111101101100101000110110001001011011001001100010110111110001011010111000000000011100101100010101100100010011010110110001000000110010110111010100000101010011000100000000101010011
00110111001011110110101001101010010100100001001010011000101011101100001010100010111001001111101010110000000100010001001111011010000110011010111111011011010011000000000101110110011010001100110000011010110110000100000010010010110010110101010010111001100000001101010011
00000110100001111110111101101001100110100100101011011000110111101100001010100010111111011001101110100011000100010001101011100110101100011010011101100011010011010000000001101110110010101010110000011010110110000000000010110011110010101100010100111000000001000101110111
00000011001001110110101001101000100010100111011110111000110110010100111010101010111101001101100110100011001100101001001011000010000111011000001101001111010011000000000001100101000110011101010000011000110110000100100110111010111110100100010011011100000001001101011011
00000011001001110111101001101010110010111111111011011000101010100100000010101010111101000001110011100011000000010010001011111000001110111010001101111011110011000010001001100101000010101100110000001000111110000010100110111010111110100100000110110100000011001101110011
00010111001001110110101001111010000010100001001010011000100111011100000010100010101101000101101010110011100100010010001011101000000101011010001101011011010111000011000101101010100011001101010000011010111010000010000010001010111110100000110110110100000001001101010011
00010110101001110110101001101010110101100101111010011000110111111100000010100010101111000101101110100101001001010001001011111010100110011010001111011011010011000000000001100110110001001101011101011001110111000010000010111010100111100100110011010101000000011101010011
00010010101001110110101011101010100001110011001010011000100110101000001010100010111101011101101001101001000100000001001011101000001101011010001100101011010011000100000001100110000010101100111100011010110111001001001110111010111110101100010011011100100000011101010011
00010111001001110110101101101011000110110101001010011000110110011101001010101010111101100101110011100101100101111001101011011000001100011010111101110001011011000000000101100110100010001110010000011010110110000100101010111010100000110100010010101000000001011100010011
00011011000011110110101101101010000110110111001011011000100110101101010010101010111101000100100100000001001100010001001011001000001111011000001101011111111011000000001001101110101010001100110000010000110110000000000010111010110000100100110010111000100001011111110011
00010011000101110110101101101010010000100111011010011000111011111101000010100010101101100101101101100001001100010000001011011000000111011010101101100011011011001000000101101010100010001100110000001000110110000000000010011010100010110010010010111100000001011100010011
00011111000001110110101101101010101010100101011110011000101110101101000010100010111111010101101100100001001100110010001011010101100100011010101101101101010111000000000101100100100010001101111000000010110110000010000110011010111001101100010011010100000000011101110011
00000011001011110110111101101010100101110010101010011000111011100100000010101010111111100111100100100101001101001100001011001000001100011010101101111011010011000000000101100010101010001010110100011000111110000010000010011010110010100010110111010100000000110101011011

Nanping population
01001101110000110110010001101010010101110101101001110011110111011111110110101010101101001001111011110010000100000100101001001110001001001010111101000001010010100000000011110010000001111001001000001001101010000000000001000010101100111000100110111000000010001010110011
01001101110001110110100101101010110000110101101001010011100111101110111110101010101101101001101010110011100110010000001101001110001001000010101100011101010010100011000011110010000100011001100000011011111010000000100001011010101110010000010111110100000000001100000011
11000101110101110110101101101010010000110111011010010111101110100111011110101010111101101001111010111001000110010100101111001101001001001000101101101011010010100011001011110010000000011000001001111011110010000001100001011010111100111100010111110100100100001001101011
11001111110101110110100111101010100100110101101110010010111110101111000111101110111101111001111011101010100110010100101001001100001001010000101110000011011010101010000101110100000000011001010001111001101010100000110101011010101000111000110111011110010010001000101011
11001101110101110110101001101001000001110101101010001011101110101001111011101010111101011001100011110101000110010010101001000100001001011010111100101001011010101011000011111010000010011001000000011011101010000000100001001110101100111001010110010100010000001000100111
00101101110001111110110101101001000101110111111010011001111110110010011010101010111101100101101010110011100100011100001101001100001001001010111100001011010010100100000011111010000100011010100000101011100011000001100001010010101100111000110110010100100010001000101011
00101001110001110110100101101010000001110101001011011001110110101111010110101110111101111001101010110001100100011100001000001100001001001010101101110101010010100001000011110110000010011000000000111011100010001001100101011010111011111110010110010100011000001101100111
01101101110001110110100101101001000001110111101011011011111110100011011110101010111101101001101010110111100110110000101110001101011010001010000100001100010110101100000011100110110001011010000001111011110111001000000000010010111100111011010110111100000100001100000011
00101001110001110110010101101010100100110111001010010001100110101111010110101000111101110001101101111010000100100101101101001100001001001010011101111011011010100000000011110010100001111001100001111011101010001000000000010110111100111100010110101100000000001000000011
01111101110001110110001101101001000100110101011010110001111110101010010110100110111101100101101011110111000110000000101101001100001001001010011100001001011010101101000101110110000001011100100000111001000010000000000000011111101100111001100010111100010000001100000011
00101101110001110110100001100110100100110101001010010011101110011010101110100110111101110101101010110111000110011110101000000100001001001000001110101111111110101000000011110110000001011001100000011011110011000000100011111110101100111000011000111100010010001001110011
01101101110001110110101001101001001000110111001011011011111110111011000111100110111101100100101011110111000110011000101000000100001001001010001111001011011010101010000011100010000001010101100000001001110011000000100101011010101001111001011110110100010000001001101011
01101101110001110110110101101010001101110101001010011011101110000111000110110110111101001011101111110101000100011000101001000100001001001010101110100011010110101011000011110010000000111001100100011011100011000000100101011110100001111010010110110100010000001000101011
01111101111001110110100101101010010101110110001010110011111110011111000111101010111101110011101110110010100100100000111101000100101001011010110001110001011110101010000011110010000001110011000000001011100011100000110101011010101101111100000110110100010010010111000011
01111101100000110110100111101010000000110101001011010001101110101111110110101010111101100101101001110111100110010100101001001100001001001000111100111001010010101010000011110010000001011000100000001001101010000001010101011110101000111010010100101100000000001011000011
00101001100001110110100001101010100101110101001011011001111111011111110111101010110101011010100011111010010110110100101101001100001001001100101100100101010010100011000011110010000001111001000100111011110011001001110101111010111000111100010111110100110100001111000011
00111001100001110110100111101001100101100010101011011001100111001111001110101010111101100101101011101010000110110000101001001100001011001100101100101001010010100010000011111010000001011001000000011001100011000000100001011010101110111111010110010100000000001110000011
01110101100111111111100111101010100001110001011010011011111111110111001111101010111101110001101011101010100110001010111101000100001001011100111101000101010110101010000011110011000001011001000100101011110110000010110001111110101100111100010110110100100100001101000011
01101001101001110110100101101010101000110101001010011011111111111101111111100110110101000001111001110111101110011000101101000100001001001010001100101011011110101011000011111010001001011000100000111011110010000011110101111011111100111100001010111110001010001110000011
01100101110101110110100101101010110000110101011010011101111111011011001110101110101101110011101011111010000100000000101101000100001001001010001101111000011010101011000011101010001001111001100010011011110010000000010001011111111100111101110110111101010000001001101011
01101001100001101110100101101001000001100101001011100000101110101111000110101000111101001011101010100010000110010000101101010100001001011000001101111111010010100010000011110010000000011001010001011011110010000000010001011110101100111100010110111100000100001101000011
10101101110111110110100001101001000001110101010011011001101110101111100110111000110101010101110010110010001100110011111001001101101001001010001100001001010010101011000011110010000000011000000000011011110010000000000011011110101100111111010110111100100000001010000011
00001001110100110100111011100101000001110101011010010011101110011101000110101010110101101011111010100111000110000000101011001101101001011010111101111101010010100010000011110010000000010001100010101011110010000001100101011010101000111101010011111100110000001010100111
00101001110010110110110101101010010000110101111011011011101110001111100110101010110101101001111010100010000110010000101011011100001001001010111100100101011010110010000011111010010001010010100000111001110010000010100001111110101000111100010111111101010000001010100111
01101111110001110110110111101001000000100111101111011011101111011110110111110010111001001001101011100011100110010000101011001100001001001010101100101110010110111110000011110010000000011001110000001011110010010011110101111110101111111100010100010100000000001001000011
01100111110001111110110011101001010101110100101010010111111110111011010010100110111101011001101010110110000110010010101011001100001001001010111100101011010000100010000011111010000000011101100000001011110011000101110001111110101111110101010110111100001000001001001011
00101101100101110110100101100101001010110101110011011011111110011110111110100110111101001001101011000001100100010110101101001100001001001010101101101011011010100010000011100010010001011001100010011011101010000000100001011110101100111110011110111000010000001010100111
00101101100001101110100011100101000001100111101011100011101110011111001110111010110101001001101010100100000100000000101001001100001001001010101100001011010000100010000011110010000100011001100000001001110010000011100001011110111100111100010011110100001000001001000011
01101101100101110110101101100101101001100111101011010001110110011111101110100010111101101001101001111100000110110111101101001101001001001010001100100011011010100010000011110010100010011001100000011001110010000000100001011110111001110111010110111110001000101011000011
00101101110001110110100001100101000010110111101010010011101110001110101110101010111101011001100010101110000110010001101101010100001001000010001100101011111010101001001011110011000000011001100000001011110010000000100101111110101101010100010110110100100000001011101111

Minhou population
01001111111000000110001101101000101110110000011101101000000000000010100000000000000101000000000010101000000000010010001011100000001000010000000100001001010000100000001101000000000000000110001110000000110010000001110101000110100000101000000100001010010000001010100111
00001001110000110110001101101000100000110000011001100000000001010110101010000100100101000100011010101011000000010001001010100000001000010100000100001001010000100000001101000000000000000110001110000001000010001100100101000110100001111000000100101010000000001010100011
01011111111000100110011001101110000000100000011001010000000011001010100000000100111101100100011010011011000000010011001011000000001000011000000101111001010000101010001101010000000000010110010110000000110010101001100010001110100010111000010100001001010100001011010011
01001010111001110110111111101010110010110000001101001000000011001110100010111100111101000100011000101100000001011010001011000000011000011010100100011101010010100000101101000000000000010100001110000001000111001100110010001110110010111100000100100001001000000110010011
01001111111101110110101001101001001010100000011001010000000011000110100010000100111101101100000000101001101101011010001011110000011100111100101101100001010010100000001100000000000000010100001010000001110011000000100010001110100010111000000100001000000001010110101011
01000011111101110110001011101010110000110000011001010000000011011010100110000110111101000100011011110001000101011011001011100000001000011110000101100001010010100000101101000000000000010110001110001001010111001000101010001110100010111010010100100001100000011010010011
01001011111100000110111001101001000000110000011101001000000011010110100010000110011101101110010000101100000000010101001011000010001110011010101100011001010010101000001101001000000000000110011010001001110010000010110000001110100010111001010100000001001000001010110011
01001011111100110110001111101001000010110000000101001000000011011110101000000100110101110100001010101110000000010110001011100010001100010110000100011001010000101010001101000000000000000110001000001001110010000001100010000110100010101000010000100011001000001010010011
01001011101000010110001001101010000010100000001001001000000011101110100000000000011101001100010010101100000100111011001011101010001110011100000001011001010000100000101101100000000000000110001010000001100010001000100010000110110010101011000100100010001010001010110111
11110111111100110110101001101010000010110000011110010000000001001110100010000000111111100100010000110100000100010010001011010100101100011100000101011101010000000010101101100000000000000110001010000001010010001000100010010110000010101000010010001010101000001010010111
01001111101101110110111001101010000000100000000101100000000011010110100010000100011101101100010000101001001000010011001011010010101101010100000111111101010000101000001101000000000000010110001110001001110010001001100000000110110010101001010000100011101000001010010011
01101111111101110110001101101010101000100000011110011000100011011110100010000000101101100100010010101100101000110011011011001100011100010110001111001011010000100010101101000000000000000110001110000001110110001001100110000110110001111010010100001010001000001010100011
11110011111100100111011011101010000010010000011101111000000011011110100010000100111101001101000001101100000100010000011011101101001101010110001101011001010000100000001101000000000000000110001010000001100010001001100000000110100010111010000100100010001000001010100111
01001110011100100110011001101000000001110000011101000000000011110110110010000100011111000100000010101100101100010010001011000000001000111110001101001001010000100000001101000000000000000111001010000001100010001000110010001110110010111000010100001011000000001010010111
00110011111101110110001001101000001000110000011101010000000011101110100000000100111101100100000000101010000100010011001011000010101000011110001101011001010000101010011101000000000000000110000100000001000010000100100000000110110011111000100100101010101000001010101011
00000011111111110110001001101000000011110000011101010000000011101110100111000100011101100100000000101010000100010011001011011100101001011110001101011101010010101010001100000000000000000110001100000001000010001100100110000110110011101000100100101010001000001010101011
01001010100100111110101000000001000000000001111100010000000011011110100000000000011101000100000000111101000100010011000011101000011100010110000101010101010000101010001101000000000000000110001110000001100010000000100000000110100010101000010100001010001000001010110011
00001110111000110110001001101010000011110100011100010000000011111110110000000100100110100100000000101110000100010010001011000100101000011110001101001001010010101010001101000000000000000100001110000000100110001000100000000110111000100001010000001010001000001010001111
00101011111100110110011001101011000000110000011001111000000011001110101010000000010101100100000100100100000100010010001101000100101000011010001101111101010000101010001101000000000000010110001100000000101010001000100010001110100010101001010100000001101000001010010011
00001100110001110110011101101010001000110000001000001000000011011110101010000100010101110100000100101100101100010000011011001001001100111110000100111101010000100010101101000000000000110110000110000000110010001000110010001110100110101110100100000011001000000110010011
11010111111001110110101101101010001101100000010101010000000011001110100100000000110111000100010000101100101000010010011011000100111001011010000100011001010000101010001101110000000000000100000100000000110010101100100000000110100010111000010101101010101000001010010011
01001111111101110110001101101001100101110100111001011000000011001110100010000100001101100100011010111100000100010010001011001000001100011110000101001101010000111000001101110000000000000111001110000001100010001000100110000110110000111000010100100010001000001010010111
01001111011001010110001101101000000001110001111001010000000011010110100000100000100110110100010100110000101000010011001011010100101001010110001101111101010000100010001100000000000000010110001010000001100010000100100100001110110010111000010100001011101000001010100011
01001111011011110110011101101000001000110010011001010000000011011110101000100000011101110100000000000000000000010000001011011101101101101110000100111001010010100010001101000000000000000110000010000001110010001000100010000110100010111000010000101010101100001011100111
01001110111000110110001101100110000001110000011001010000000011000110100000100100011101100100010100101101000000010010001011101000101101011100000000101011010000100000001101000000000000000110010000000101010011001000100000000110100010101000000100100010101000001010100011
01001111110101100110011101101000101000110010111101110000000011011110100100100000101100000100010000101100101100010010001011001100101001011110000101111101010000100100101101000000000000000111000110000001111010000000100010001110100000111000100100001010001000001010100011
01001011111100100110001111101011000101110100111101010000000011111110100000100100011000000100010000111101100000010000001011101010101000011100001100001101010000100000001101000000000000000110001110000000010010000100100110000110110011101000000100001001001000001010100011
00001111111000010110001111101000100101110001011001010000000011010110100010100100011101100100011100101101100000010000001011101100101001011110001101111001010010101000001101000000000000000111001100000001110011001100110000000110100010111000000100100010000000001010100011
00001111110100110110001000101000000101110000111000101000000011011110110010000100011101100100010000101101000000010100001011110000101100011100001011111001010010100011001101000000000000000101001000000101110010101000100000000110110011101011100100001010000100001011100011
00110111110100110110001001101001100101100000101101010000000011011010100000000100111001100100011100101100001100010100001011000100001010011010000100011110010000100010001101010000000000000110001110000001110011001000110010000110100010101011000101101001001000001010100011

Yilan population
00011101011001000110001101100001000000010000001001001000100110001010100010101010111101000100010100100010000000110010000001000000001010110000011100011001011010101010000001010010000001010110001100001001110110001000000110000010101010111000001110111100000100000011110101
00010100011001000100001001100000100001110000001010101000100110001000000010100010101101010101010111101010000000110000001001000000001010101000111100111001010110100011000101010011000001010100101100001000110110100000100110000010101010111000001110111100100000000001010101
00010100000011010110101111101010110000000000001001001000100110001010010110101010101101000101010101100010000000110000001001001000001010101000011100111011011110101010000101000010000101000110001000001001011010000000101110011010111010111011001110111100010000000011111101
00011000111011010110101101101011000001110001001101101000101111001111000010101011101101010101010101100000000000110000001001000000011110101000101101101011011110101011000011000010000101010110001100001001011110000000101110011010101010111011001110111100000000000011110101
00011000101011010101001001101100100010110100011111001001110110111011000110101010101101000101010111100010000000110000001001000000011010101000111101101011011011100011001001010010000101010110001100001000111010100000100110001010111010111000001110111100000000000011110101
00011010110001001100001101101010110010100000001011111011110110111010000110101011101101010101010101110110010000110000001011100000001010101010111101101011011110111010010011000010010101010101001100001001011110001010100110011010101010111010101110111100000000000011010101
00010010110011010100001111101010110001100000001001110000110110111110010010101010101101000101010110100010010000110000001011110100011010101000011101101011011110100011000011000110100101011110001100000010110010001010100110011011101010111000001110111100000000001011011101
01011010110111010111001111101010100000100000001011111001111110100110000110101010101101000101010101101001010000110000001011000100001010010000011100001011011110110011000011000010110101010110001100000011011010001000100110011010111010111011001110111100000000001011010111
00011010110111100110000111101011010010110000001001111000100110101010000110101010101101000100010100110110010000110000001011010110001010100010001101101011011110110010000101000110110011010110001100000010111110000000100110111010100010111011001110111100000000101011010101
00010010110111110100001101101010101100110000001010111011100110101111001110101010101101000101010111100010011000110000001010010100011010100011111100101011011110111011001011000010000010100110001100001001011010001010100110011010100010111010011111111100010001111101010101
01011010111000011110000001100000100000000101001001111101111110110000001010110110101111001100101111010011011000100011000011101010101111101010000100001000010010111010110011001001001101101110001110111101101011000000000000000010111010111011001110111100010000000100111001
00010011010011010100001111101010100100010000001011111011111110101010001110101011101101000101010101110111010000110000001010000100011110101000111101111011011010100011000101000010000101000110001100001001011010001010100110111010101001111001001111111100010100001011010101
00111000110110011110010011101011010000100000001011011011101100101011010110101011101101000101010100110010010000110000001011010100011110010000001101001011011110110010010011000101010101011110001100001001010110001010110110011010101011111001001110111100010100000011111101

Taizhong population
10011000110110100100100101101010100001100100101011011010101110100111110010101011111101000101010101110001010000110001001011000100101110100000111101101011011110110010000101010010100101000110001100000011010110101010000110111010111010111001001110111100010100000011011101
00011100110110101100011011101010100001100100001010101001101110101010011110100001111101000101010101110111010000110001001101010100011110100000011101101011011110110010000101010110010101010110001100001001010110001010100110011010101010111001001110111100010100111011010101
00011010010110110101000111101100100001100101001011110001100110101011011110101011111101000101010111100010000000110001001011010101001110101001111101101111011110100010100011010010000101010110001100001001010110101010100110111010111010111011001110111100010100000011111101
00010010110110101111000001101011000100110000001011000011100110101011110110101011111101000101010100100011000000100001001001010100011110101011111101101011010110111010100011010110010101011110001100001001010010000000100110111010111010111000001110111100010100000011111101
01011010000100010111001101101101001010111101010010101001110110100110010010101011101101000101010100101010000000110000001011001100101110101010011101101000011011100010000001010000101101010101001110011010110110000000101110001010111010111010101110111100010100000011111101
01011010000010010101001111101100100000110000101011010001100110111110011010101011111101000101010101110010000000110000001011010100011010101010111101111111011010110010001001010110010101001110001100001001110110011011101110111010111010111011001110111100010100000011011101
00111010110100110101000001101100000001110111001011001001110110101101101010101011001101000101010101110001000100110000001011010100001110101010111100101001011110101010101001010110011101110110001100001011111011000000100110011010111010111001001110111100010000010011111101
00011010100010000110011101101101000001111000101101110011100110100010011010101011101101000101010100100110000000110001001011010100011010101000111101101011011110101010000101010110100001110110001000001001111010001000100110111010111010111001011110111100010100001011011101
00010100100001110111000011101011000000110101001011010001110110110111111010101011111101000100010100110110000001110001001011001100001110101010111101111011010010101010001001010011001101100101001100001001111010011100100110111010111010111001001110111100010100010011111101
01011000110011110100010001101011100010111011011011000000110110101010010110101010101101000101010100110110000000110000001011011100011010111010111101011011011110100001001001010011000100010111001100001001010110010010100111001010101010111011001110111100010100001011111101
00011100100101110100000011101011100100111000101011111001111111101010100010110111111101000101010101100101000000110010001011111101101010101010110101001111011110101010010101010011011101110110001110001010011011100000100110111010111010111001001110111100010000000011111101
10010100110110110101000011101101000000000000001011000001100110100011111010101010111101000101010100101010001000110000000001000110101110101010000100011011011010100111000001010001010101100110001100001001010010000000100110111010111010111001001110111100010000000011010101
01011101010111010111011111101011000010100000001001100001100110101011111010101010111101000101010111100111001000110000001011011100011010101010101100011011011010101011000111010000110100000110001100001011110110011000100110101010111010111000001110111100010100000011110101
00011000010011011100000001101010000100001101001011011001110110101111111010101010111101000101010101100110000000110000001011001100011110101011111100111011011110101010000111010100110101110110001100001101110110101000101110101110111110111000101111111100010101000011110101

Miaoli population
00000000000000000000000000000000000000000000000011000000000000001000000000000010000100001110000000000010000000000000000001000000001001110000000000000000000000000000000000110000000100000110110100000000000000010000000000000000000010110000000000111100001010000000001010
00000000000000000000000000000000000000000000000000010000000000000000000000000010000000000000000000000000000000000000000001000000000000000000000000000000000000000000000000000000000100000000000000000000000000010000000000000000000000000000000000000000000000000000000000
00011010110111010100100011101101100010110110001010111000111110111011111110101010111101000100010101110010001000110000001011000101011010101010101100111011011110111010101111010001010101111111001100001001010111011000100010001010111010111010101110111000010000000011110101
00000000000000000000000000000000000000000000000011010000000100000000000010101000000000000000000000000000000000000000000001000000000000100000000000000000000000000000000000000000000100000000001100000000000000000000000000000000000000000000000000000000000000000000000000
00011010110111101111000101101010000011100000001111111001101110101111000110101011101101000101010100100010000000110001001011010101011000101000011101101111010110100010000011010110000101000110001100001000110110101000100110111010111000111000101110111000010100001011111101
10011010110111010111000101101010000000100000001011111001101110101111001110101011101101010101010100101010010000110001001011010101101010101001111101101111011110100010000011010110010101000110001100001010110110101010100111001010111010111000101110111100010100010011111101
00011010110111010111100011101110000010110100001101110001110110111110111110100010110101000101010101100010000000110000001011110100001011001010101100101001011110101010000011010001110100110110001101001011110110011000100110111110111010111000101110111100010100000011111101
00011000110011100100000001101110000000111101001111000001100110101010001010101010101101001101010110111000010000110000001011010100111010010010111111111101011110100010100001010110000100010110001100001001110110111010100110001010111010111010101110111100010100000011111101
00011010110011010111001111101110010010111110001010111001101110111011101110101010111101000101010100101010010000110010001011000101011010010000111111111011011110101010010011000110010100011110001100011001111011011000100110111010101010111010011110111100010100000011110101
00011010110011010110001101101110010011110101001001100001100110111011101010101001110101000101010110100100001000110000001011000100001011001000001100001011011110100010010011010110010100110111001110001101110010101000100110001010111010111100101110111100010100101011111101

Hualian population
00111010110111010100001101101110110011101000001001000011100110111111101010101010101101000101010101000010000000110000001011100010011010101000101111111011011110110011100001000010000101000110001100001011110010001010101110111010100011111001001110111100010000010011110101
10111010110111010100001111101110010010001000001001000011100110101110101010101010101101001101110100100100001010110000001011100000001010011000101101001011011110100011100101000010010100000111001110001000110010001010101110101010111010111101001111111100010000010011110101
00000100001000000000000000000100010010001000101011010000001101111000010101000101110111100110010010111010000000010010000001100101101100101000000100011101000000000101100000110000000001111110111000001111010011001000000010000010111010111000001110111100010100000100111101
00010010100011010110101101101100010011100000001001100011111100111011101110100010101101000101010100100010011000110001001111011100101010101100111101111011011010101011100101010010010101110111001100001011110111001000100110001110111010111001001110111100010000000011110101

Nantou population
00011010110000010111000001101110010011100000001010010011110111111010100110101011101101000101010110101100001000110000001011010100101110101000001100001011011110111010100011010010010100101110001100001001010010001010100110111010101000111000001110111100010000100011110101
00010010100011101110101101101110000001101101011001111011110100110011110010100010110101001101010000101111110001010000001011011100001010101000001101001111011010100010100011010010000100110110001000001001010110011000100110111010111001111000001110111100000100000011110101
00011010111011101100001101100100110011100000001001000011110100111011100110100010111101010101010111100101010000110000001011000100001010101101001101001011011010101010010011000010010101010110001100000010110111001000100110010010111001111000001110111100010100000010110101
00010010100011010110001101101100010100000000001001110001111111101110110111000010101101001101010111100111010000110000001011001000011010100000111101101001011010101010010011010111100010010110001100011011110111001000101110100010101010111000000110111100000000000011110101
